# Supplementary material for: Enhanced Degradation of Phenol in Aqueous Solution via Persulfate Activation by Sulfur-Doped Biochar: Insights into Catalytic Mechanisms and Structural Properties
Source: Nanomaterials (Basel). 2025 Jun 24;15(13):979. doi: 10.3390/nano15130979 (PMC12250925; doi:10.3390/nano15130979)
Supplement: Supplementary file 1 [file nanomaterials-15-00979-s001.zip]

Archive with 1 entries (1 files):
- nanomaterials-3687089-supplementary.pdf
